# Supplementary material for: A Novel Transgenic Sf9 Cell Line for Quick and Easy Virus Quantification
Source: Insects. 2024 Sep 11;15(9):686. doi: 10.3390/insects15090686 (PMC11431869; doi:10.3390/insects15090686)
Supplement: Supplementary file 1 [file insects-15-00686-s001.zip]

Archive with 1 entries (1 files):
- insects-3120005-supplementary.pdf
